# Supplementary material for: Improvement of Symptoms and Cardiac Magnetic Resonance Abnormalities in Patients with Post-Acute Sequelae of SARS-CoV-2 Cardiovascular Syndrome (PASC-CVS) after Guideline-Oriented Therapy
Source: Biomedicines. 2023 Dec 14;11(12):3312. doi: 10.3390/biomedicines11123312 (PMC10742066; doi:10.3390/biomedicines11123312)
Supplement: Supplementary file 1 [file biomedicines-11-03312-s001.zip]

Archive with 1 entries (1 files):
- biomedicines-2742243-supplementary.pdf
